# Supplementary material for: The In Vitro Ability of Klebsiella pneumoniae to Form Biofilm and the Potential of Various Compounds to Eradicate It from Urinary Catheters
Source: Pathogens. 2021 Dec 31;11(1):42. doi: 10.3390/pathogens11010042 (PMC8780725; doi:10.3390/pathogens11010042)
Supplement: Supplementary file 1 [file pathogens-11-00042-s001.zip]

Archive with 1 entries (1 files):
- pathogens-1470516-supplementary.pdf
